# Supplementary material for: A functional variant of SHARPIN confers increased risk of late-onset Alzheimer’s disease
Source: J Hum Genet. 2021 Nov 5;67(4):203–8. doi: 10.1038/s10038-021-00987-x (PMC8948087; doi:10.1038/s10038-021-00987-x)
Supplement: Supplementary file 1 — Supplemental Table 1 [file 10038_2021_987_MOESM1_ESM.xlsx]

## Sheet: Sheet1
Table S1. Exonic variants on SHARPIN found in WGS data.
Position (hg19)	Ref/Alt	dbSNP	Protein	Type
8:145153803	G/C	–	p.Pro381Arg	Missense
8:145153808	C/T	–	p.Trp379*	Stop_gain
8:145153873	T/C	rs201818510	p.Thr358Ala	Missense
8:145154035	C/-	–	p.Leu333fs	Frameshift
8:145154058	G/T	–	p.Arg325Ser	Missense
8:145154099	G/C	rs35844464	p.Pro311Arg	Missense
8:145154230	T/C	rs1378764618	p.Asp291Gly	Missense
8:145154232	C/G	rs1450373242	p.Gln290His	Missense
8:145154280	C/T	rs1190801516	p.Arg274Arg	Synonymous
8:145154282	G/A	rs77359862	p.Arg274Trp	Missense
8:145154489	G/A	rs200412533	p.Ala231Val	Missense
8:145158014	G/A	rs118008466	p.Pro106Ser	Missense
8:145158503	G/T	rs11136254	p.Arg52Arg	Synonymous
