# Supplementary material for: A functional variant of SHARPIN confers increased risk of late-onset Alzheimer’s disease
Source: J Hum Genet. 2021 Nov 5;67(4):203–8. doi: 10.1038/s10038-021-00987-x (PMC8948087; doi:10.1038/s10038-021-00987-x)
Supplement: Supplementary file 2 — Supplemental Table 2 [file 10038_2021_987_MOESM2_ESM.xlsx]

## Sheet: Sheet1
Table S2. Demographic features of 1st and 2nd cohort applied for association study.
Phase	#Samples		Male/Female		mean age (S.D.)
	Cases	Controls	Cases	Controls	Cases	Controls
1st cohort	1763	3214	551 / 1212	1486 / 1728	79.0 (6.6)	72.2 (7.6)
2nd cohort	3280	8770	1086 / 2194	4078 / 4692	76.3 (6.8)	67.9 (15.2)
S.D.; standard deviation.
