# Supplementary material for: A functional variant of SHARPIN confers increased risk of late-onset Alzheimer’s disease
Source: J Hum Genet. 2021 Nov 5;67(4):203–8. doi: 10.1038/s10038-021-00987-x (PMC8948087; doi:10.1038/s10038-021-00987-x)
Supplement: Supplementary file 3 — Supplemental Table 3 [file 10038_2021_987_MOESM3_ESM.xlsx]

## Sheet: Sheet1
Table S3. Association study of two candidate variants with the risk of LOAD.
Position (hg19)	Ref/Alt	dbSNP	No. determined		No. of variants Hetero (Homo)		MAF		OR	95%CI	P	Bonferroni -corrected P
			Cases	Controls	Cases	Controls	Cases	Controls
8:145154230	T/C	rs1378764618	1731	3164	8	13	0.0023108	0.00205	1.12512	0.47-2.72	0.7932	–
8:145154282	G/A	rs77359862	1763	3214	47 (1)	55	0.0138968	0.00855632	1.63295	1.11-2.41	0.0122	0.0244
MAF; minor allele frequency, OR; odds ratio, CI; confidence interval.
